# Supplementary material for: TCOF1 upregulation in triple-negative breast cancer promotes stemness and tumour growth and correlates with poor prognosis
Source: Br J Cancer. 2021 Oct 30;126(1):57–71. doi: 10.1038/s41416-021-01596-3 (PMC8727631; doi:10.1038/s41416-021-01596-3)
Supplement: Supplementary file 2 — Supplementary table 1 [file 41416_2021_1596_MOESM2_ESM.xls]

## Sheet: Sheet1
Table S1. List of primers and gRNAs
gRNA pairs for deletion_e1 of TCOF1-SE	Target	PAM	DNA coordinates (Human hg19)
e1del_gRNA1	GCCCTCTGCTGAGAACGCTC	TGG	Chr5: 149696370-149696392(-)
e1del_gRNA2	TTGAGTACCTATAGGAGTTG	GGG	Chr5: 149697598-149697620(+)
PCR primers to detect the deletion e1 of TCOF1-SE			DNA coordinates
e1del_F	CACACAACAATTTAGGGCCGC		Chr5: 149695895-149695915(+)
e1del_R	CTTTGCTCAACGAAGGGGTTA		Chr5: 149698044-149698064(-)
knockout of TCOF1	Target	PAM	DNA coordinates (Human hg19)
TCOF1_gRNA1	AGGGATGGTGTCAGCGGGCC	AGG	Chr5:149749090-149749112(+)
TCOF1_gRNA2	GGGCCGGCGCCTTTCCCCAA	GGG	Chr5: 149754959-149754981(-)
knockout of KIT	Target	PAM	DNA coordinates (Human hg19)
KIT_gRNA1	GCCTAATCTCGTCGCCCACG	CGG	Chr4: 55561757-55561776(-)
Chip-qPCR primers of e1 of TCOF1-SE			DNA coordinates (Human hg19)
e1-Chip-qPCR-F	ACCCTCTCTTCTCCTCCCTG		Chr5: 149696839-149696858(+)
e1-Chip-qPCR-R	CAGGCTCACCAAGGTACAGG		Chr5: 149696968-149696987(-)
Overexpression of endogenous TCOF1	Target	PAM	DNA coordinates (Human hg19)
TCOF1-SAMgRNA1	AAAGAGAGTCGTCCAAGTCC	CGG	Chr5:149737024-149737046 (+)
Primers for cloning enhancer e1 of TCOF1-SE	Sequence		DNA coordinates (hg19)	PCR product
fragment containing e1-F	CACACAACAATTTAGGGCCGC		Chr5: 149695895-149695915(+)	fragments containing e1
fragment containing e1-R	CTTTGCTCAACGAAGGGGTTA		Chr5: 149698044-149698064(-)
(+)MluI-e1-F	CTGTT acgcgt GGAGGCTGAGACGGTGGCCA		Chr5: 149696353-149696372(+)	e1
(+)XhoI-e1-R	ACGG ctcgag GAATGTTAGAAGAGACCCTGGAT		Chr5: 149697528-149697550(-)
qPCR primers	5'--->3'
ALDH1A1-F	GATCCCCGTGGCGTACTATG
ALDH1A1-R	TGGATCTTGTCAGCCCAACC
KIT-F	CACCGAAGGAGGCACTTACACA
KIT-R	TGCCATTCACGAGCCTGTCGTA
FZD8-F	GGAGTGGGGTTACCTGTTGG
FZD8-R	GTAGCCGATGCCCTTACACA
NOS2-F	GATCAAAAACTGGGGCAGCG
NOS2-R	CTCATCTGGAGGGGTAGGCT
45S rRNA-F	GAACGGTGGTGTGTCGTT
45S rRNA-R	GCGTCTCGTCTCGTCTCACT
5S rRNA-F	GGCCATACCACCCTGAACGC
5S rRNA-R	CAGCACCCGGTATTCCCAGG
GAPDH-F	TCGCCCCACTTGATTTTGG
GAPDH-R	GCAAATTCCATGGCACCGT
