# Supplementary material for: TCOF1 upregulation in triple-negative breast cancer promotes stemness and tumour growth and correlates with poor prognosis
Source: Br J Cancer. 2021 Oct 30;126(1):57–71. doi: 10.1038/s41416-021-01596-3 (PMC8727631; doi:10.1038/s41416-021-01596-3)
Supplement: Supplementary file 5 — Supplementary table 4 [file 41416_2021_1596_MOESM5_ESM.xlsx]

## Sheet: e1
Table S4. Predicted TFs that bind to the constituent enhancer e1 of TCOF1 super-enhancer
motif ID	gene symbol	sequence name	start site	stop site	strand	score	P	BH-adjusted P	matched sequence
MA1540.1	NR5A1	chr5:149696352-149697550	995	1005	-	15.0182	3.73e-07	0.000854	GCCAAGGTCAC
MA0478.1	FOSL2	chr5:149696352-149697550	731	741	+	16.7455	3.73e-07	0.000875	GGATGACTCAG
MA1587.1	ZNF135	chr5:149696352-149697550	357	370	-	18.0816	4.6e-07	0.001	CCTTGACCTCCCTG
MA1579.1	ZBTB26	chr5:149696352-149697550	219	233	+	15.3367	6.78e-07	0.0016	GCCTCCAGAAAATCC
MA0163.1	PLAG1	chr5:149696352-149697550	714	727	+	16.5204	1.08e-06	0.00232	GGGGGCCACTGGGA
MA0592.3	ESRRA	chr5:149696352-149697550	994	1006	-	16.4065	1.66e-06	0.00384	TGCCAAGGTCACA
MA0478.1	FOSL2	chr5:149696352-149697550	528	538	-	15.6727	2.4e-06	0.00282	CGGTGACTCAG
MA0141.3	ESRRB	chr5:149696352-149697550	144	154	+	16.6897	2.46e-06	0.00581	ccaaggtcata
MA0073.1	RREB1	chr5:149696352-149697550	904	923	-	13.2569	2.5e-06	0.00565	CCTCACCCCAACAGCCACCC
MA1637.1	EBF3	chr5:149696352-149697550	499	511	-	15.4878	2.87e-06	0.00607	GCCCCCAGGGAGG
MA1634.1	BATF	chr5:149696352-149697550	732	742	+	14.064	4.05e-06	0.00552	GATGACTCAGA
MA0835.2	BATF3	chr5:149696352-149697550	390	400	-	14.3784	4.23e-06	0.00704	AATGACTCAGA
MA1634.1	BATF	chr5:149696352-149697550	390	400	-	14.016	4.66e-06	0.00552	AATGACTCAGA
MA0476.1	FOS	chr5:149696352-149697550	732	742	-	15.2766	4.74e-06	0.00722	TCTGAGTCATC
MA1599.1	ZNF682	chr5:149696352-149697550	457	472	-	14.4228	5.38e-06	0.0116	CGGACCAGGCCCCAGT
MA0835.2	BATF3	chr5:149696352-149697550	732	742	+	14.1982	5.94e-06	0.00704	GATGACTCAGA
MA0476.1	FOS	chr5:149696352-149697550	390	400	+	15.1489	6.1e-06	0.00722	TCTGAGTCATT
MA0141.3	ESRRB	chr5:149696352-149697550	994	1004	-	14.9483	6.1e-06	0.0072	CCAAGGTCACA
MA1540.1	NR5A1	chr5:149696352-149697550	680	690	-	13.9091	6.31e-06	0.00723	CCCAAGGCCAC
MA0592.3	ESRRA	chr5:149696352-149697550	142	154	+	14.5935	6.81e-06	0.00787	taccaaggtcata
MA0799.1	RFX4	chr5:149696352-149697550	851	866	+	14.1364	7.02e-06	0.0166	AGTTTCCCTGATAACC
MA1111.1	NR2F2	chr5:149696352-149697550	994	1004	-	14	7.26e-06	0.0131	CCAAGGTCACA
MA0861.1	TP73	chr5:149696352-149697550	440	457	+	13.3077	8.89e-06	0.0195	TGCATGTCAGGCCATGAA
MA0258.2	ESR2	chr5:149696352-149697550	513	527	-	13.8077	9.79e-06	0.0225	GGGTCACACAGGCAC
MA0478.1	FOSL2	chr5:149696352-149697550	391	401	-	14.7636	9.92e-06	0.00776	TAATGACTCAG
MA0752.1	ZNF410	chr5:149696352-149697550	312	328	+	4.92727	1.03e-05	0.0243	GACATCCCATCACAGGA
MA1535.1	NR2C1	chr5:149696352-149697550	521	529	-	12.2308	1.04e-05	0.0232	AGGGGTCAC
MA1111.1	NR2F2	chr5:149696352-149697550	144	154	+	13.7724	1.12e-05	0.0131	ccaaggtcata
MA1116.1	RBPJ	chr5:149696352-149697550	821	830	+	13.1897	1.12e-05	0.0266	GCTGGGAAGG
MA1633.1	BACH1	chr5:149696352-149697550	556	568	+	13.4309	1.12e-05	0.0137	TGTGAGTCAGCGG
MA0528.2	ZNF263	chr5:149696352-149697550	496	507	-	13.9273	1.15e-05	0.0247	CCAGGGAGGAGA
MA1540.1	NR5A1	chr5:149696352-149697550	143	153	+	13.4909	1.17e-05	0.00895	accaaggtcat
MA0100.3	MYB	chr5:149696352-149697550	808	817	+	12.918	1.28e-05	0.0288	AGCAACTGTC
MA0490.2	JUNB	chr5:149696352-149697550	389	401	-	13.5323	1.29e-05	0.0265	TAATGACTCAGAC
MA1599.1	ZNF682	chr5:149696352-149697550	504	519	-	12.8211	1.44e-05	0.0155	CAGGCACAGCCCCCAG
MA0160.1	NR4A2	chr5:149696352-149697550	995	1002	-	13.4444	1.47e-05	0.0346	AAGGTCAC
MA0477.2	FOSL1	chr5:149696352-149697550	389	401	-	13.6636	1.48e-05	0.0186	TAATGACTCAGAC
MA0154.4	EBF1	chr5:149696352-149697550	498	512	-	13.0567	1.5e-05	0.0331	AGCCCCCAGGGAGGA
MA0148.4	FOXA1	chr5:149696352-149697550	135	146	-	13.2378	1.52e-05	0.0361	TGGTAAACATTA
MA1652.1	ZKSCAN5	chr5:149696352-149697550	838	851	+	13.3028	1.56e-05	0.0349	GGAGGCAGTGAGAA
MA0477.2	FOSL1	chr5:149696352-149697550	731	743	+	13.5909	1.57e-05	0.0186	GGATGACTCAGAG
MA1633.1	BACH1	chr5:149696352-149697550	732	744	+	12.935	1.62e-05	0.0137	GATGACTCAGAGC
MA0727.1	NR3C2	chr5:149696352-149697550	68	84	-	9.7234	1.73e-05	0.0285	ATGGACAGAGTGTCCTG
MA1633.1	BACH1	chr5:149696352-149697550	525	537	-	12.7967	1.77e-05	0.0137	GGTGACTCAGGGG
MA0491.2	JUND	chr5:149696352-149697550	389	401	-	13.129	2.03e-05	0.0277	TAATGACTCAGAC
MA0081.2	SPIB	chr5:149696352-149697550	835	850	-	12.4553	2.04e-05	0.0468	TCTCACTGCCTCCTAC
MA0510.2	RFX5	chr5:149696352-149697550	851	866	+	9.67241	2.14e-05	0.0506	AGTTTCCCTGATAACC
MA0031.1	FOXD1	chr5:149696352-149697550	137	144	-	13.52	2.18e-05	0.0519	GTAAACAT
MA0524.2	TFAP2C	chr5:149696352-149697550	501	512	-	12.7143	2.23e-05	0.0445	AGCCCCCAGGGA
MA0490.2	JUNB	chr5:149696352-149697550	731	743	+	13.129	2.25e-05	0.0265	GGATGACTCAGAG
MA0491.2	JUND	chr5:149696352-149697550	731	743	+	12.871	2.34e-05	0.0277	GGATGACTCAGAG
MA0600.2	RFX2	chr5:149696352-149697550	851	866	+	8.94286	2.44e-05	0.0416	AGTTTCCCTGATAACC
MA0113.3	NR3C1	chr5:149696352-149697550	68	84	-	8.55102	2.49e-05	0.0477	ATGGACAGAGTGTCCTG
MA0727.1	NR3C2	chr5:149696352-149697550	68	84	+	8.51064	2.52e-05	0.0285	caggaCACTCTGTCCAT
MA0861.1	TP73	chr5:149696352-149697550	440	457	-	11.0192	2.53e-05	0.0278	TTCATGGCCTGACATGCA
MA0030.1	FOXF2	chr5:149696352-149697550	136	149	-	12.9778	2.58e-05	0.0612	CCTTGGTAAACATT
MA0811.1	TFAP2B	chr5:149696352-149697550	501	512	-	12.5862	2.64e-05	0.0533	AGCCCCCAGGGA
MA0783.1	PKNOX2	chr5:149696352-149697550	99	110	+	6.4918	2.67e-05	0.0551	tgacagatgcaa
MA1633.1	BACH1	chr5:149696352-149697550	388	400	-	12.0813	2.85e-05	0.0165	AATGACTCAGACT
MA0163.1	PLAG1	chr5:149696352-149697550	1017	1030	-	8.14286	2.89e-05	0.031	GAGGCCCAGAGAGG
MA0596.1	SREBF2	chr5:149696352-149697550	445	454	-	12.7753	2.91e-05	0.0665	ATGGCCTGAC
MA1634.1	BATF	chr5:149696352-149697550	556	566	-	12.648	2.91e-05	0.023	GCTGACTCACA
MA1101.2	BACH2	chr5:149696352-149697550	523	541	-	10.0222	2.97e-05	0.0354	AGACGGTGACTCAGGGGTC
MA1587.1	ZNF135	chr5:149696352-149697550	214	227	+	10.1122	3.01e-05	0.0236	ctttGGCCTCCAGA
MA1571.1	TGIF2LX	chr5:149696352-149697550	304	315	+	11.8374	3.02e-05	0.0384	TCACAGATGACA
MA1112.2	NR4A1	chr5:149696352-149697550	167	178	+	12.2091	3.13e-05	0.0738	gtaaagggcagg
MA0496.3	MAFK	chr5:149696352-149697550	387	401	-	11.9455	3.18e-05	0.0268	TAATGACTCAGACTG
MA0820.1	FIGLA	chr5:149696352-149697550	270	279	+	12.4138	3.24e-05	0.0743	ATCACCTGGT
MA0106.3	TP53	chr5:149696352-149697550	440	457	-	8.55102	3.24e-05	0.0745	TTCATGGCCTGACATGCA
MA1587.1	ZNF135	chr5:149696352-149697550	595	608	+	9.93878	3.25e-05	0.0236	GCTCAACCTCAGGG
MA0914.1	ISL2	chr5:149696352-149697550	1097	1104	+	11.3717	3.26e-05	0.0775	gcacttag
MA0502.2	NFYB	chr5:149696352-149697550	715	726	-	12.0569	3.28e-05	0.0741	CCCAGTGGCCCC
MA0114.4	HNF4A	chr5:149696352-149697550	208	220	-	12.1348	3.28e-05	0.076	GCCAAAGCCCAGA
MA1571.1	TGIF2LX	chr5:149696352-149697550	304	315	-	11.6423	3.4e-05	0.0384	TGTCATCTGTGA
MA0671.1	NFIX	chr5:149696352-149697550	1000	1008	-	10.617	3.4e-05	0.0724	CTTGCCAAG
MA0496.3	MAFK	chr5:149696352-149697550	731	745	+	11.8242	3.44e-05	0.0268	GGATGACTCAGAGCT
MA0476.1	FOS	chr5:149696352-149697550	556	566	-	12.7447	3.45e-05	0.0239	GCTGACTCACA
MA0835.2	BATF3	chr5:149696352-149697550	556	566	-	12.5045	3.49e-05	0.0276	GCTGACTCACA
MA0477.2	FOSL1	chr5:149696352-149697550	526	538	-	12.2364	3.5e-05	0.0238	CGGTGACTCAGGG
MA0600.2	RFX2	chr5:149696352-149697550	851	866	-	7.91429	3.51e-05	0.0416	GGTTATCAGGGAAACT
MA1592.1	ZNF274	chr5:149696352-149697550	154	169	+	10.2766	3.59e-05	0.0846	acagtgagtccttgta
MA1632.1	ATF2	chr5:149696352-149697550	1076	1088	+	11.626	3.59e-05	0.0852	aaatgagatcatg
MA0017.2	NR2F1	chr5:149696352-149697550	518	530	-	12.4082	3.65e-05	0.0635	CAGGGGTCACACA
MA0496.3	MAFK	chr5:149696352-149697550	524	538	-	11.7152	3.68e-05	0.0268	CGGTGACTCAGGGGT
MA0737.1	GLIS3	chr5:149696352-149697550	500	513	-	5.68852	3.81e-05	0.0843	CAGCCCCCAGGGAG
MA1101.2	BACH2	chr5:149696352-149697550	523	541	+	9.13333	3.81e-05	0.0354	GACCCCTGAGTCACCGTCT
MA0484.2	HNF4G	chr5:149696352-149697550	208	220	-	11.9149	3.84e-05	0.068	GCCAAAGCCCAGA
MA1599.1	ZNF682	chr5:149696352-149697550	361	376	+	10.9756	3.85e-05	0.0277	GAGGTCAAGGCCCACT
MA1655.1	ZNF341	chr5:149696352-149697550	507	518	-	11.9858	3.9e-05	0.044	AGGCACAGCCCC
MA0089.2	NFE2L1	chr5:149696352-149697550	554	569	+	9.91011	3.92e-05	0.0424	GCTGTGAGTCAGCGGC
MA1542.1	OSR1	chr5:149696352-149697550	1061	1070	+	11.9091	3.95e-05	0.0906	tgctactgca
MA1504.1	HOXC4	chr5:149696352-149697550	395	402	+	10.7358	3.96e-05	0.0944	GTCATTAA
MA0080.5	SPI1	chr5:149696352-149697550	833	852	+	11.2683	4e-05	0.0915	TGGTAGGAGGCAGTGAGAAG
MA0775.1	MEIS3	chr5:149696352-149697550	64	71	+	11.7308	4.14e-05	0.0948	gtgacagg
MA0491.2	JUND	chr5:149696352-149697550	731	743	-	11.7742	4.14e-05	0.0308	CTCTGAGTCATCC
MA0477.2	FOSL1	chr5:149696352-149697550	555	567	-	11.9182	4.18e-05	0.0238	CGCTGACTCACAG
MA0476.1	FOS	chr5:149696352-149697550	527	537	-	12.1702	4.21e-05	0.0239	GGTGACTCAGG
MA0089.2	NFE2L1	chr5:149696352-149697550	524	539	-	9.73034	4.24e-05	0.0424	ACGGTGACTCAGGGGT
MA0113.3	NR3C1	chr5:149696352-149697550	68	84	+	6.83673	4.26e-05	0.0477	caggaCACTCTGTCCAT
MA0478.1	FOSL2	chr5:149696352-149697550	555	565	+	12.0909	4.3e-05	0.0252	CTGTGAGTCAG
MA0003.4	TFAP2A	chr5:149696352-149697550	597	610	+	11.6585	4.31e-05	0.0886	TCAACCTCAGGGCC
MA1596.1	ZNF460	chr5:149696352-149697550	356	371	-	7.50562	4.32e-05	0.075	GCCTTGACCTCCCTGC
MA0667.1	MYF6	chr5:149696352-149697550	808	817	+	11.4848	4.34e-05	0.0985	AGCAACTGTC
MA1548.1	PLAGL2	chr5:149696352-149697550	713	722	-	12.082	4.34e-05	0.0847	GTGGCCCCCA
MA0157.2	FOXO3	chr5:149696352-149697550	137	144	-	13.803	4.35e-05	0.104	GTAAACAT
MA0613.1	FOXG1	chr5:149696352-149697550	137	144	-	13.2247	4.35e-05	0.104	GTAAACAT
MA0073.1	RREB1	chr5:149696352-149697550	901	920	-	5.13761	4.37e-05	0.0493	CACCCCAACAGCCACCCGGA
MA1572.1	TGIF2LY	chr5:149696352-149697550	304	315	-	11.4194	4.46e-05	0.0551	TGTCATCTGTGA
MA0799.1	RFX4	chr5:149696352-149697550	851	866	-	10.7727	4.47e-05	0.0528	GGTTATCAGGGAAACT
MA0833.2	ATF4	chr5:149696352-149697550	263	276	-	10.9694	4.49e-05	0.106	AGGTGATGCAAAGC
MA0771.1	HSF4	chr5:149696352-149697550	235	247	+	11.4024	4.64e-05	0.0837	GTCTCGATTCTTC
MA1655.1	ZNF341	chr5:149696352-149697550	751	762	-	11.6809	4.71e-05	0.044	CCGAACAGCATG
MA1572.1	TGIF2LY	chr5:149696352-149697550	304	315	+	11.3387	4.73e-05	0.0551	TCACAGATGACA
MA0496.3	MAFK	chr5:149696352-149697550	729	743	-	11.2667	4.81e-05	0.0268	CTCTGAGTCATCCGA
MA0050.2	IRF1	chr5:149696352-149697550	1029	1049	-	9.74194	4.93e-05	0.116	TCCCAGTTTCCCTTTTTCAGA
MA1541.1	NR6A1	chr5:149696352-149697550	49	65	+	10.5484	5.01e-05	0.118	gacaaagtcaagttggt
MA0477.2	FOSL1	chr5:149696352-149697550	731	743	-	11.6364	5.04e-05	0.0238	CTCTGAGTCATCC
MA0476.1	FOS	chr5:149696352-149697550	556	566	+	11.8298	5.06e-05	0.0239	TGTGAGTCAGC
MA0161.2	NFIC	chr5:149696352-149697550	998	1008	+	12.5935	5.12e-05	0.117	accttggcaag
MA1634.1	BATF	chr5:149696352-149697550	527	537	-	11.8	5.24e-05	0.0302	GGTGACTCAGG
MA1643.1	NFIB	chr5:149696352-149697550	173	193	-	8.28571	5.26e-05	0.113	GTCCTGGGTTCGAGCCCTGCC
MA0524.2	TFAP2C	chr5:149696352-149697550	501	512	+	11.551	5.28e-05	0.0525	TCCCTGGGGGCT
MA0783.1	PKNOX2	chr5:149696352-149697550	304	315	+	3.95082	5.34e-05	0.0551	TCACAGATGACA
MA0481.3	FOXP1	chr5:149696352-149697550	136	146	-	12.0621	5.35e-05	0.127	TGGTAAACATT
MA0089.2	NFE2L1	chr5:149696352-149697550	730	745	+	9.16854	5.38e-05	0.0424	CGGATGACTCAGAGCT
MA0796.1	TGIF1	chr5:149696352-149697550	99	110	+	1.12245	5.51e-05	0.0695	tgacagatgcaa
MA1514.1	KLF17	chr5:149696352-149697550	478	492	+	9.16327	5.62e-05	0.121	TACCACAAGACCCTC
MA0488.1	JUN	chr5:149696352-149697550	1078	1090	-	10.8571	5.67e-05	0.134	TACATGATCTCAT
MA0510.2	RFX5	chr5:149696352-149697550	851	866	-	7.15517	5.7e-05	0.0674	GGTTATCAGGGAAACT
MA1683.1	FOXA3	chr5:149696352-149697550	136	146	-	11.731	5.76e-05	0.137	TGGTAAACATT
MA0071.1	RORA	chr5:149696352-149697550	143	152	+	12.1735	5.77e-05	0.135	accaaggtca
MA0496.3	MAFK	chr5:149696352-149697550	555	569	+	10.9273	5.84e-05	0.0268	CTGTGAGTCAGCGGC
MA1115.1	POU5F1	chr5:149696352-149697550	263	273	-	11.456	5.84e-05	0.139	TGATGCAAAGC
MA0484.2	HNF4G	chr5:149696352-149697550	49	61	+	11.2482	5.87e-05	0.068	gacaaagtcaagt
MA1535.1	NR2C1	chr5:149696352-149697550	995	1003	-	11.6731	5.93e-05	0.0661	CAAGGTCAC
MA1589.1	ZNF140	chr5:149696352-149697550	699	719	+	5.64045	5.95e-05	0.139	TGAGAGCTGACCTGTGGGGGC
MA0491.2	JUND	chr5:149696352-149697550	389	401	+	11.2742	5.95e-05	0.0308	GTCTGAGTCATTA
MA0811.1	TFAP2B	chr5:149696352-149697550	501	512	+	11.4138	5.96e-05	0.06	TCCCTGGGGGCT
MA1655.1	ZNF341	chr5:149696352-149697550	906	917	-	11.3475	5.97e-05	0.044	CCCAACAGCCAC
MA1507.1	HOXD4	chr5:149696352-149697550	395	402	+	10.8545	6.14e-05	0.146	GTCATTAA
MA1499.1	HOXB4	chr5:149696352-149697550	395	402	+	11.566	6.14e-05	0.146	GTCATTAA
MA0095.2	YY1	chr5:149696352-149697550	746	757	-	10.75	6.34e-05	0.15	CAGCATGGAGGC
MA0047.3	FOXA2	chr5:149696352-149697550	136	146	-	11.5493	6.37e-05	0.151	TGGTAAACATT
MA0684.2	RUNX3	chr5:149696352-149697550	597	608	+	11.5887	6.38e-05	0.151	TCAACCTCAGGG
MA1107.2	KLF9	chr5:149696352-149697550	504	519	-	10.3902	6.39e-05	0.132	CAGGCACAGCCCCCAG
MA0491.2	JUND	chr5:149696352-149697550	526	538	-	11.1452	6.51e-05	0.0308	CGGTGACTCAGGG
MA0498.2	MEIS1	chr5:149696352-149697550	98	104	+	10.3111	6.51e-05	0.145	ttgacag
MA0835.2	BATF3	chr5:149696352-149697550	527	537	-	11.1712	6.57e-05	0.0389	GGTGACTCAGG
MA0114.4	HNF4A	chr5:149696352-149697550	49	61	+	11.156	6.64e-05	0.077	gacaaagtcaagt
MA0081.2	SPIB	chr5:149696352-149697550	1034	1049	-	10.3333	6.68e-05	0.0765	TCCCAGTTTCCCTTTT
MA1580.1	ZBTB32	chr5:149696352-149697550	151	160	+	10.7091	6.69e-05	0.106	catacagtga
MA0595.1	SREBF1	chr5:149696352-149697550	445	454	+	11.2927	6.72e-05	0.0845	GTCAGGCCAT
MA0706.1	MEOX2	chr5:149696352-149697550	394	403	+	10.1386	6.76e-05	0.161	AGTCATTAAG
MA0696.1	ZIC1	chr5:149696352-149697550	28	41	-	6.34043	6.78e-05	0.141	TGCCCTCTGCTGAG
MA1634.1	BATF	chr5:149696352-149697550	732	742	-	11.208	7.04e-05	0.0302	TCTGAGTCATC
MA0771.1	HSF4	chr5:149696352-149697550	799	811	-	10.6707	7.05e-05	0.0837	TGCTGGTACTTTC
MA1491.1	GLI3	chr5:149696352-149697550	706	720	-	8.51064	7.09e-05	0.151	GGCCCCCACAGGTCA
MA0783.1	PKNOX2	chr5:149696352-149697550	304	315	-	2.90164	7.09e-05	0.0551	TGTCATCTGTGA
MA0160.1	NR4A2	chr5:149696352-149697550	680	687	-	11.4141	7.13e-05	0.0841	AAGGCCAC
MA1573.1	THAP11	chr5:149696352-149697550	958	976	-	4.60606	7.29e-05	0.166	AGGACTCCAACCCCAAACT
MA1656.1	ZNF449	chr5:149696352-149697550	813	826	-	10.3945	7.42e-05	0.104	CCCAGCCCAGACAG
MA0486.2	HSF1	chr5:149696352-149697550	235	247	+	6.72131	7.42e-05	0.176	GTCTCGATTCTTC
MA0674.1	NKX6-1	chr5:149696352-149697550	395	402	+	10.9661	7.48e-05	0.178	GTCATTAA
MA0796.1	TGIF1	chr5:149696352-149697550	304	315	+	-0.142857	7.49e-05	0.0695	TCACAGATGACA
MA0595.1	SREBF1	chr5:149696352-149697550	693	702	-	11.0976	7.5e-05	0.0845	CTCAGGCCAT
MA1632.1	ATF2	chr5:149696352-149697550	1077	1089	-	10.4065	7.52e-05	0.0891	ACATGATCTCATT
MA1114.1	PBX3	chr5:149696352-149697550	551	567	-	10.3617	7.55e-05	0.166	CGCTGACTCACAGCAGT
MA0782.2	PKNOX1	chr5:149696352-149697550	552	566	-	10.6028	7.57e-05	0.171	GCTGACTCACAGCAG
MA1103.2	FOXK2	chr5:149696352-149697550	136	146	-	11.2708	7.58e-05	0.18	TGGTAAACATT
MA1634.1	BATF	chr5:149696352-149697550	390	400	+	11.024	7.64e-05	0.0302	TCTGAGTCATT
MA1596.1	ZNF460	chr5:149696352-149697550	213	228	+	5.97753	7.69e-05	0.075	gctttGGCCTCCAGAA
MA0477.2	FOSL1	chr5:149696352-149697550	389	401	+	10.9273	7.7e-05	0.0303	GTCTGAGTCATTA
MA0490.2	JUNB	chr5:149696352-149697550	731	743	-	10.8952	7.72e-05	0.0337	CTCTGAGTCATCC
MA1109.1	NEUROD1	chr5:149696352-149697550	99	111	+	10.5321	7.73e-05	0.176	tgacagatgcaag
MA0490.2	JUNB	chr5:149696352-149697550	526	538	-	10.8871	7.75e-05	0.0337	CGGTGACTCAGGG
MA0670.1	NFIA	chr5:149696352-149697550	999	1008	-	12.2	7.77e-05	0.181	CTTGCCAAGG
MA0002.2	RUNX1	chr5:149696352-149697550	573	583	+	11.1034	7.84e-05	0.181	CTTTGTGGCTG
MA0491.2	JUND	chr5:149696352-149697550	555	567	-	10.7823	7.86e-05	0.031	CGCTGACTCACAG
MA0154.4	EBF1	chr5:149696352-149697550	498	512	+	10.305	7.91e-05	0.0872	TCCTCCCTGGGGGCT
MA0655.1	JDP2	chr5:149696352-149697550	391	399	+	9	7.92e-05	0.0941	CTGAGTCAT
MA0655.1	JDP2	chr5:149696352-149697550	733	741	-	9	7.92e-05	0.0941	CTGAGTCAT
MA0080.5	SPI1	chr5:149696352-149697550	1032	1051	+	10.0407	7.93e-05	0.0915	gaaaaagggaaactgggaaa
MA0850.1	FOXP3	chr5:149696352-149697550	138	144	-	11.3611	7.93e-05	0.189	GTAAACA
MA0848.1	FOXO4	chr5:149696352-149697550	138	144	-	12.4231	7.93e-05	0.189	GTAAACA
MA0033.2	FOXL1	chr5:149696352-149697550	138	144	-	12	7.93e-05	0.189	GTAAACA
MA0042.2	FOXI1	chr5:149696352-149697550	138	144	-	12.9455	7.93e-05	0.189	GTAAACA
MA1496.1	HOXA4	chr5:149696352-149697550	395	402	+	10.4068	7.93e-05	0.179	GTCATTAA
MA1633.1	BACH1	chr5:149696352-149697550	730	742	-	10.2114	7.95e-05	0.0369	TCTGAGTCATCCG
MA1101.2	BACH2	chr5:149696352-149697550	728	746	+	6.22222	8.02e-05	0.0354	TTCGGATGACTCAGAGCTG
MA1593.1	ZNF317	chr5:149696352-149697550	27	38	+	10.617	8.03e-05	0.188	tctcagcagagg
MA1645.1	NKX2-2	chr5:149696352-149697550	673	686	-	10.9593	8.06e-05	0.183	AGGCCACTCATCCG
MA0729.1	RARA	chr5:149696352-149697550	353	370	+	-10.6364	8.09e-05	0.19	CAGGCAGGGAGGTCAAGG
MA0774.1	MEIS2	chr5:149696352-149697550	64	71	+	11.7241	8.28e-05	0.192	gtgacagg
MA0734.2	GLI2	chr5:149696352-149697550	706	720	-	6.08163	8.35e-05	0.182	GGCCCCCACAGGTCA
MA0490.2	JUNB	chr5:149696352-149697550	389	401	+	10.7097	8.4e-05	0.0337	GTCTGAGTCATTA
MA0504.1	NR2C2	chr5:149696352-149697550	914	928	+	8.85714	8.4e-05	0.192	TGGGGTGAGGGTTaa
MA0017.2	NR2F1	chr5:149696352-149697550	992	1004	-	10.8367	8.43e-05	0.0635	CCAAGGTCACACT
MA0017.2	NR2F1	chr5:149696352-149697550	144	156	+	10.8367	8.43e-05	0.0635	ccaaggtcataca
MA0066.1	PPARG	chr5:149696352-149697550	130	149	+	6.44444	8.49e-05	0.198	caaggtaatgtttaccaagg
MA0490.2	JUNB	chr5:149696352-149697550	555	567	-	10.6613	8.55e-05	0.0337	CGCTGACTCACAG
MA1101.2	BACH2	chr5:149696352-149697550	728	746	-	5.91111	8.65e-05	0.0354	CAGCTCTGAGTCATCCGAA
MA0842.2	NRL	chr5:149696352-149697550	560	572	-	9.61702	8.72e-05	0.206	AATGCCGCTGACT
MA1580.1	ZBTB32	chr5:149696352-149697550	987	996	+	9.52727	8.93e-05	0.106	cttacagtgt
MA0796.1	TGIF1	chr5:149696352-149697550	99	110	-	-0.938776	8.94e-05	0.0695	TTGCATCTGTCA
MA1101.2	BACH2	chr5:149696352-149697550	386	404	-	5.73333	9.04e-05	0.0354	GCTTAATGACTCAGACTGC
MA1101.2	BACH2	chr5:149696352-149697550	552	570	+	5.73333	9.04e-05	0.0354	CTGCTGTGAGTCAGCGGCA
MA0014.3	PAX5	chr5:149696352-149697550	991	1002	+	10.4909	9.29e-05	0.192	cagtgtgacctt
MA0478.1	FOSL2	chr5:149696352-149697550	557	567	-	9.78182	9.31e-05	0.0437	CGCTGACTCAC
MA0599.1	KLF5	chr5:149696352-149697550	915	924	-	10.4082	9.36e-05	0.105	CCCTCACCCC
MA1656.1	ZNF449	chr5:149696352-149697550	205	218	-	9.92661	9.48e-05	0.104	CAAAGCCCAGACCT
MA1578.1	VEZF1	chr5:149696352-149697550	710	719	-	11.082	9.5e-05	0.209	GCCCCCACAG
MA0141.3	ESRRB	chr5:149696352-149697550	679	689	-	7.55172	9.53e-05	0.075	CCAAGGCCACT
MA0599.1	KLF5	chr5:149696352-149697550	496	505	+	10.3673	9.58e-05	0.105	TCTCCTCCCT
MA0499.2	MYOD1	chr5:149696352-149697550	98	110	-	10.3821	9.66e-05	0.208	TTGCATCTGTCAA
MA0039.4	KLF4	chr5:149696352-149697550	914	925	-	10.4545	9.74e-05	0.208	ACCCTCACCCCA
MA1638.1	HAND2	chr5:149696352-149697550	336	345	-	11.8857	9.74e-05	0.227	AGCAGATGCA
MA0063.2	NKX2-5	chr5:149696352-149697550	1008	1018	+	10.2984	9.82e-05	0.233	gtcacttaacc
MA1637.1	EBF3	chr5:149696352-149697550	500	512	+	10.0569	9.93e-05	0.105	CTCCCTGGGGGCT
